# Supplementary material for: Predicting microscopic vehicle collision risks at toll plaza diverging area using bayesian dynamic logistic regressions
Source: PLoS One. 2025 Oct 27;20(10):e0332929. doi: 10.1371/journal.pone.0332929 (PMC12558522; doi:10.1371/journal.pone.0332929)
Supplement: S2 File — (XLSX) [file pone.0332929.s002.xlsx]

## Sheet: Sheet1
FRAME	ID	x	y	car=1，bus=2，truck=3	Lane	Toll Lane	MTC=0；ETC=1
8037	91	162	362	1	3	3	1
8034	91	168	362	1	3	3	1
8031	91	175	363	1	3	3	1
8028	91	182	363	1	3	3	1
8025	91	188	362	1	3	3	1
8022	91	196	362	1	3	3	1
8019	91	202	362	1	3	3	1
8016	91	210	362	1	3	3	1
8013	91	217	362	1	3	3	1
8010	91	226	362	1	3	3	1
8007	91	233	362	1	3	3	1
8004	91	240	362	1	3	3	1
8001	91	248	363	1	3	3	1
7998	91	255	363	1	3	3	1
7995	91	263	363	1	3	3	1
7992	91	271	363	1	3	3	1
7989	91	279	363	1	3	3	1
7986	91	287	363	1	3	3	1
7983	91	295	363	1	3	3	1
7980	91	303	363	1	3	3	1
7977	91	311	363	1	3	3	1
7974	91	319	363	1	3	3	1
7971	91	328	363	1	3	3	1
7968	91	335	363	1	3	3	1
7965	91	343	363	1	3	3	1
7962	91	351	363	1	3	3	1
7959	91	360	364	1	3	3	1
7956	91	368	364	1	3	3	1
7953	91	377	364	1	3	3	1
7950	91	385	364	1	3	3	1
7947	91	393	364	1	3	3	1
7944	91	402	365	1	3	3	1
7941	91	410	365	1	3	3	1
7938	91	418	365	1	3	3	1
7935	91	427	365	1	3	3	1
7932	91	435	365	1	3	3	1
7929	91	443	366	1	3	3	1
7926	91	451	366	1	3	3	1
7923	91	459	366	1	3	3	1
7920	91	468	366	1	3	3	1
7917	91	476	366	1	3	3	1
7914	91	485	366	1	3	3	1
7911	91	493	366	1	3	3	1
7908	91	502	366	1	3	3	1
7905	91	510	367	1	3	3	1
7902	91	519	367	1	3	3	1
7899	91	528	367	1	3	3	1
7896	91	536	367	1	3	3	1
7893	91	546	367	1	3	3	1
7890	91	554	368	1	3	3	1
7887	91	563	368	1	3	3	1
7884	91	571	368	1	3	3	1
7881	91	580	368	1	3	3	1
7878	91	588	368	1	3	3	1
7875	91	598	369	1	3	3	1
7872	91	606	369	1	3	3	1
7869	91	615	369	1	3	3	1
7866	91	624	369	1	3	3	1
7863	91	633	369	1	3	3	1
7860	91	642	370	1	3	3	1
7857	91	650	370	1	3	3	1
7854	91	659	370	1	3	3	1
7851	91	667	370	1	3	3	1
7848	91	676	370	1	3	3	1
7845	91	685	371	1	3	3	1
7842	91	694	371	1	3	3	1
7839	91	703	371	1	3	3	1
7836	91	712	371	1	3	3	1
7833	91	721	371	1	3	3	1
7830	91	730	372	1	3	3	1
7827	91	739	372	1	3	3	1
7824	91	748	372	1	3	3	1
7821	91	757	372	1	3	3	1
7818	91	766	373	1	3	3	1
7815	91	775	373	1	3	3	1
7812	91	785	373	1	3	3	1
7809	91	794	373	1	3	3	1
7806	91	803	374	1	3	3	1
7803	91	812	374	1	3	3	1
7800	91	821	374	1	3	3	1
7797	91	830	375	1	3	3	1
7794	91	840	375	1	3	3	1
7791	91	849	375	1	3	3	1
7788	91	859	376	1	3	3	1
7785	91	868	376	1	3	3	1
7782	91	878	377	1	3	3	1
7779	91	887	377	1	3	3	1
7776	91	897	378	1	3	3	1
7773	91	907	378	1	3	3	1
7770	91	917	379	1	3	3	1
7767	91	926	380	1	3	3	1
7764	91	935	380	1	3	3	1
7761	91	945	381	1	3	3	1
7758	91	955	382	1	3	3	1
7755	91	964	382	1	3	3	1
7752	91	974	383	1	3	3	1
7749	91	983	383	1	3	3	1
7746	91	993	384	1	3	3	1
7743	91	1003	385	1	3	3	1
7740	91	1012	386	1	3	3	1
7737	91	1022	386	1	3	3	1
7734	91	1032	387	1	3	3	1
7731	91	1042	388	1	3	3	1
7728	91	1051	388	1	3	3	1
7725	91	1061	389	1	3	3	1
7722	91	1071	389	1	3	3	1
7719	91	1081	390	1	3	3	1
7716	91	1092	391	1	3	3	1
7713	91	1102	391	1	3	3	1
7710	91	1112	392	1	3	3	1
7707	91	1122	392	1	3	3	1
7704	91	1132	393	1	3	3	1
7701	91	1142	393	1	3	3	1
7698	91	1152	394	1	3	3	1
7695	91	1163	395	1	3	3	1
7692	91	1173	395	1	3	3	1
7689	91	1183	396	1	3	3	1
7686	91	1193	397	1	3	3	1
7683	91	1204	397	1	3	3	1
7680	91	1214	398	1	3	3	1
7677	91	1224	398	1	3	3	1
7674	91	1235	399	1	3	3	1
7671	91	1245	399	1	3	3	1
7668	91	1256	400	1	3	3	1
7665	91	1266	400	1	3	3	1
7662	91	1281	399	1	3	3	1
7659	91	1288	399	1	3	3	1
7656	91	1298	400	1	3	3	1
7653	91	1308	400	1	3	3	1
7650	91	1319	401	1	3	3	1
7647	91	1329	402	1	3	3	1
7644	91	1340	402	1	3	3	1
7641	91	1350	403	1	3	3	1
7638	91	1361	403	1	3	3	1
7635	91	1371	404	1	3	3	1
7632	91	1382	405	1	3	3	1
7629	91	1392	405	1	3	3	1
7626	91	1402	406	1	3	3	1
7623	91	1413	407	1	3	3	1
7620	91	1423	407	1	3	3	1
7617	91	1433	408	1	3	3	1
7614	91	1444	408	1	3	3	1
7611	91	1454	409	1	3	3	1
7608	91	1465	410	1	3	3	1
7605	91	1476	411	1	3	3	1
7602	91	1486	411	1	3	3	1
7599	91	1497	412	1	3	3	1
7596	91	1507	412	1	3	3	1
7593	91	1518	413	1	3	3	1
7590	91	1529	414	1	3	3	1
7587	91	1539	414	1	3	3	1
7584	91	1550	415	1	3	3	1
7581	91	1561	416	1	3	3	1
7578	91	1571	417	1	3	3	1
7575	91	1582	417	1	3	3	1
7572	91	1593	418	1	3	3	1
7569	91	1604	419	1	3	3	1
7566	91	1614	420	1	3	3	1
7563	91	1625	421	1	3	3	1
7560	91	1636	421	1	3	3	1
7557	91	1646	422	1	3	3	1
7554	91	1657	423	1	3	3	1
7551	91	1668	424	1	3	3	1
7548	91	1678	425	1	3	3	1
7545	91	1689	426	1	3	3	1
7542	91	1701	427	1	3	3	1
7539	91	1711	428	1	3	3	1
7536	91	1721	429	1	3	3	1
7533	91	1732	430	1	3	3	1
7530	91	1743	431	1	3	3	1
7527	91	1754	431	1	3	3	1
7524	91	1765	432	1	3	3	1
7521	91	1776	434	1	3	3	1
7518	91	1787	435	1	3	3	1
7515	91	1798	436	1	3	3	1
7512	91	1809	437	1	3	3	1
7509	91	1820	438	1	3	3	1
7506	91	1830	439	1	3	3	1
7503	91	1841	440	1	3	3	1
8076	92	163	331	1	3	2	1
8073	92	170	332	1	3	2	1
8070	92	178	332	1	3	2	1
8067	92	186	332	1	3	2	1
8064	92	195	332	1	3	2	1
8061	92	202	333	1	3	2	1
8058	92	210	333	1	3	2	1
8055	92	219	333	1	3	2	1
8052	92	227	334	1	3	2	1
8049	92	235	334	1	3	2	1
8046	92	244	335	1	3	2	1
8043	92	252	334	1	3	2	1
8040	92	261	335	1	3	2	1
8037	92	270	335	1	3	2	1
8034	92	278	335	1	3	2	1
8031	92	287	336	1	3	2	1
8028	92	296	336	1	3	2	1
8025	92	305	337	1	3	2	1
8022	92	314	337	1	3	2	1
8019	92	322	337	1	3	2	1
8016	92	332	338	1	3	2	1
8013	92	340	338	1	3	2	1
8010	92	350	339	1	3	2	1
8007	92	359	340	1	3	2	1
8004	92	368	340	1	3	2	1
8001	92	377	341	1	3	2	1
7998	92	387	342	1	3	2	1
7995	92	396	343	1	3	2	1
7992	92	405	343	1	3	2	1
7989	92	415	344	1	3	2	1
7986	92	424	345	1	3	2	1
7983	92	435	346	1	3	2	1
7980	92	444	347	1	3	2	1
7977	92	454	347	1	3	2	1
7974	92	463	348	1	3	2	1
7971	92	473	349	1	3	2	1
7968	92	483	350	1	3	2	1
7965	92	493	350	1	3	2	1
7962	92	503	351	1	3	2	1
7959	92	513	352	1	3	2	1
7956	92	523	353	1	3	2	1
7953	92	533	354	1	3	2	1
7950	92	543	355	1	3	2	1
7947	92	554	356	1	3	2	1
7944	92	563	356	1	3	2	1
7941	92	574	357	1	3	2	1
7938	92	584	358	1	3	2	1
7935	92	593	359	1	3	2	1
7932	92	603	360	1	3	2	1
7929	92	613	360	1	3	2	1
7926	92	623	361	1	3	2	1
7923	92	633	362	1	3	2	1
7920	92	644	363	1	3	2	1
7917	92	654	363	1	3	2	1
7914	92	664	364	1	3	2	1
7911	92	674	365	1	3	2	1
7908	92	685	365	1	3	2	1
7905	92	695	366	1	3	2	1
7902	92	706	367	1	3	2	1
7899	92	716	367	1	3	2	1
7896	92	727	368	1	3	2	1
7893	92	737	368	1	3	2	1
7890	92	748	369	1	3	2	1
7887	92	758	370	1	3	2	1
7884	92	769	370	1	3	2	1
7881	92	779	371	1	3	2	1
7878	92	790	371	1	3	2	1
7875	92	800	372	1	3	2	1
7872	92	811	372	1	3	2	1
7869	92	825	373	1	3	2	1
7866	92	833	373	1	3	2	1
7863	92	844	374	1	3	2	1
7860	92	855	374	1	3	2	1
7857	92	866	375	1	3	2	1
7854	92	877	376	1	3	2	1
7851	92	887	376	1	3	2	1
7848	92	899	377	1	3	2	1
7845	92	909	377	1	3	2	1
7842	92	920	378	1	3	2	1
7839	92	931	378	1	3	2	1
7836	92	942	379	1	3	2	1
7833	92	953	380	1	3	2	1
7830	92	965	380	1	3	2	1
7827	92	975	381	1	3	2	1
7824	92	987	382	1	3	2	1
7821	92	998	382	1	3	2	1
7818	92	1009	383	1	3	2	1
7815	92	1020	383	1	3	2	1
7812	92	1032	384	1	3	2	1
7809	92	1043	384	1	3	2	1
7806	92	1055	385	1	3	2	1
7803	92	1066	385	1	3	2	1
7800	92	1077	386	1	3	2	1
7797	92	1088	386	1	3	2	1
7794	92	1100	387	1	3	2	1
7791	92	1112	388	1	3	2	1
7788	92	1124	388	1	3	2	1
7785	92	1135	388	1	3	2	1
7782	92	1147	389	1	3	2	1
7779	92	1159	390	1	3	2	1
7776	92	1170	390	1	3	2	1
7773	92	1183	391	1	3	2	1
7770	92	1195	392	1	3	2	1
7767	92	1206	392	1	3	2	1
7764	92	1218	393	1	3	2	1
7761	92	1230	394	1	3	2	1
7758	92	1242	395	1	3	2	1
7755	92	1253	395	1	3	2	1
7752	92	1265	396	1	3	2	1
7749	92	1278	397	1	3	2	1
7746	92	1289	398	1	3	2	1
7743	92	1301	399	1	3	2	1
7740	92	1313	399	1	3	2	1
7737	92	1325	400	1	3	2	1
7734	92	1337	401	1	3	2	1
7731	92	1349	401	1	3	2	1
7728	92	1361	402	1	3	2	1
7725	92	1373	403	1	3	2	1
7722	92	1386	404	1	3	2	1
7719	92	1398	404	1	3	2	1
7716	92	1410	405	1	3	2	1
7713	92	1423	406	1	3	2	1
7710	92	1436	407	1	3	2	1
7707	92	1447	408	1	3	2	1
7704	92	1460	409	1	3	2	1
7701	92	1472	409	1	3	2	1
7698	92	1484	410	1	3	2	1
7695	92	1497	411	1	3	2	1
7692	92	1509	412	1	3	2	1
7689	92	1522	413	1	3	2	1
7686	92	1534	414	1	3	2	1
7683	92	1547	415	1	3	2	1
7680	92	1559	416	1	3	2	1
7677	92	1572	417	1	3	2	1
7674	92	1585	418	1	3	2	1
7671	92	1597	419	1	3	2	1
7668	92	1609	420	1	3	2	1
7665	92	1622	421	1	3	2	1
7662	92	1635	423	1	3	2	1
7659	92	1647	424	1	3	2	1
7656	92	1659	425	1	3	2	1
7653	92	1672	426	1	3	2	1
7650	92	1684	427	1	3	2	1
7647	92	1697	429	1	3	2	1
7644	92	1710	430	1	3	2	1
7641	92	1722	431	1	3	2	1
7638	92	1735	432	1	3	2	1
7635	92	1747	433	1	3	2	1
7632	92	1759	434	1	3	2	1
7629	92	1772	435	1	3	2	1
7626	92	1785	437	1	3	2	1
7623	92	1797	438	1	3	2	1
7620	92	1809	439	1	3	2	1
7617	92	1821	440	1	3	2	1
8202	93	161	333	1	2	2	1
8199	93	167	333	1	2	2	1
8196	93	172	333	1	2	2	1
8193	93	177	333	1	2	2	1
8190	93	183	333	1	2	2	1
8187	93	190	334	1	2	2	1
8184	93	195	334	1	2	2	1
8181	93	201	334	1	2	2	1
8175	93	206	334	1	2	2	1
8178	93	207	334	1	2	2	1
8172	93	219	335	1	2	2	1
8169	93	225	335	1	2	2	1
8166	93	231	335	1	2	2	1
8163	93	238	335	1	2	2	1
8160	93	244	336	1	2	2	1
8157	93	251	336	1	2	2	1
8154	93	258	336	1	2	2	1
8151	93	264	336	1	2	2	1
8148	93	270	336	1	2	2	1
8145	93	277	336	1	2	2	1
8142	93	284	337	1	2	2	1
8139	93	291	337	1	2	2	1
8136	93	297	337	1	2	2	1
8133	93	304	337	1	2	2	1
8130	93	311	337	1	2	2	1
8127	93	318	338	1	2	2	1
8124	93	325	338	1	2	2	1
8121	93	332	339	1	2	2	1
8118	93	339	339	1	2	2	1
8115	93	346	339	1	2	2	1
8112	93	353	340	1	2	2	1
8109	93	360	340	1	2	2	1
8106	93	368	341	1	2	2	1
8103	93	375	341	1	2	2	1
8100	93	383	341	1	2	2	1
8097	93	390	341	1	2	2	1
8094	93	398	342	1	2	2	1
8091	93	405	342	1	2	2	1
8088	93	413	342	1	2	2	1
8085	93	423	342	1	2	2	1
8082	93	435	343	1	2	2	1
8079	93	436	343	1	2	2	1
8076	93	444	343	1	2	2	1
8073	93	452	343	1	2	2	1
8070	93	460	344	1	2	2	1
8067	93	468	344	1	2	2	1
8064	93	476	344	1	2	2	1
8061	93	483	344	1	2	2	1
8058	93	492	344	1	2	2	1
8055	93	500	344	1	2	2	1
8052	93	508	345	1	2	2	1
8049	93	516	346	1	2	2	1
8046	93	525	346	1	2	2	1
8043	93	533	346	1	2	2	1
8040	93	542	346	1	2	2	1
8037	93	551	346	1	2	2	1
8034	93	559	347	1	2	2	1
8031	93	568	347	1	2	2	1
8028	93	576	347	1	2	2	1
8025	93	585	347	1	2	2	1
8022	93	594	347	1	2	2	1
8019	93	602	348	1	2	2	1
8016	93	611	348	1	2	2	1
8013	93	620	348	1	2	2	1
8010	93	629	349	1	2	2	1
8007	93	638	349	1	2	2	1
8004	93	647	349	1	2	2	1
8001	93	658	350	1	2	2	1
7998	93	664	350	1	2	2	1
7995	93	676	350	1	2	2	1
7992	93	685	351	1	2	2	1
7989	93	689	351	1	2	2	1
7986	93	698	351	1	2	2	1
7983	93	707	352	1	2	2	1
7980	93	715	352	1	2	2	1
7977	93	725	352	1	2	2	1
7974	93	734	353	1	2	2	1
7971	93	743	353	1	2	2	1
7968	93	752	353	1	2	2	1
7965	93	761	354	1	2	2	1
7962	93	770	354	1	2	2	1
7959	93	779	354	1	2	2	1
7956	93	788	355	1	2	2	1
7953	93	797	355	1	2	2	1
7950	93	806	355	1	2	2	1
7947	93	815	355	1	2	2	1
7944	93	824	355	1	2	2	1
7941	93	834	356	1	2	2	1
7938	93	842	356	1	2	2	1
7935	93	851	357	1	2	2	1
7932	93	860	357	1	2	2	1
7929	93	869	357	1	2	2	1
7926	93	878	358	1	2	2	1
7923	93	887	358	1	2	2	1
7920	93	896	359	1	2	2	1
7917	93	905	359	1	2	2	1
7914	93	915	360	1	2	2	1
7911	93	924	360	1	2	2	1
7908	93	933	361	1	2	2	1
7905	93	951	359	1	2	2	1
7902	93	954	359	1	2	2	1
7899	93	963	359	1	2	2	1
7896	93	973	360	1	2	2	1
7893	93	982	360	1	2	2	1
7890	93	992	361	1	2	2	1
7887	93	1001	362	1	2	2	1
7884	93	1010	362	1	2	2	1
7881	93	1020	363	1	2	2	1
7878	93	1029	363	1	2	2	1
7875	93	1038	363	1	2	2	1
7872	93	1047	364	1	2	2	1
7869	93	1057	365	1	2	2	1
7866	93	1066	365	1	2	2	1
7863	93	1076	366	1	2	2	1
7860	93	1085	366	1	2	2	1
7857	93	1095	367	1	2	2	1
7854	93	1104	368	1	2	2	1
7851	93	1113	368	1	2	2	1
7848	93	1123	368	1	2	2	1
7845	93	1132	369	1	2	2	1
7842	93	1141	370	1	2	2	1
7839	93	1151	370	1	2	2	1
7836	93	1160	370	1	2	2	1
7833	93	1170	371	1	2	2	1
7830	93	1179	371	1	2	2	1
7827	93	1189	372	1	2	2	1
7824	93	1198	373	1	2	2	1
7821	93	1208	373	1	2	2	1
7818	93	1218	373	1	2	2	1
7815	93	1227	374	1	2	2	1
7812	93	1237	375	1	2	2	1
7809	93	1246	375	1	2	2	1
7806	93	1256	376	1	2	2	1
7803	93	1266	376	1	2	2	1
7800	93	1275	377	1	2	2	1
7797	93	1285	378	1	2	2	1
7794	93	1295	378	1	2	2	1
7791	93	1305	379	1	2	2	1
7788	93	1315	379	1	2	2	1
7785	93	1325	380	1	2	2	1
7782	93	1335	381	1	2	2	1
7779	93	1345	381	1	2	2	1
7776	93	1355	382	1	2	2	1
7773	93	1365	383	1	2	2	1
7770	93	1375	384	1	2	2	1
7767	93	1385	385	1	2	2	1
7764	93	1395	386	1	2	2	1
7761	93	1404	387	1	2	2	1
7758	93	1418	388	1	2	2	1
7755	93	1424	388	1	2	2	1
7752	93	1435	389	1	2	2	1
7749	93	1444	390	1	2	2	1
7746	93	1454	391	1	2	2	1
7743	93	1464	392	1	2	2	1
7740	93	1475	392	1	2	2	1
7737	93	1485	393	1	2	2	1
7734	93	1495	394	1	2	2	1
7731	93	1505	395	1	2	2	1
7728	93	1515	396	1	2	2	1
7725	93	1525	397	1	2	2	1
7722	93	1536	398	1	2	2	1
7719	93	1546	398	1	2	2	1
7716	93	1556	400	1	2	2	1
7713	93	1567	400	1	2	2	1
7710	93	1577	401	1	2	2	1
7707	93	1588	402	1	2	2	1
7704	93	1598	403	1	2	2	1
7701	93	1608	404	1	2	2	1
7698	93	1619	405	1	2	2	1
7695	93	1630	406	1	2	2	1
7692	93	1640	407	1	2	2	1
7689	93	1650	408	1	2	2	1
7686	93	1660	409	1	2	2	1
7683	93	1671	410	1	2	2	1
7680	93	1681	411	1	2	2	1
7677	93	1693	412	1	2	2	1
7674	93	1703	413	1	2	2	1
7671	93	1713	414	1	2	2	1
7668	93	1724	415	1	2	2	1
7665	93	1735	415	1	2	2	1
7662	93	1745	417	1	2	2	1
7659	93	1756	418	1	2	2	1
7656	93	1766	419	1	2	2	1
7653	93	1777	420	1	2	2	1
7650	93	1787	421	1	2	2	1
7647	93	1798	422	1	2	2	1
7644	93	1809	423	1	2	2	1
7641	93	1819	424	1	2	2	1
8298	95	164	491	1	4	8	0
8295	95	170	491	1	4	8	0
8292	95	177	490	1	4	8	0
8289	95	183	490	1	4	8	0
8286	95	190	490	1	4	8	0
8283	95	196	490	1	4	8	0
8280	95	203	490	1	4	8	0
8277	95	210	489	1	4	8	0
8274	95	217	489	1	4	8	0
8271	95	224	489	1	4	8	0
8268	95	231	489	1	4	8	0
8265	95	238	488	1	4	8	0
8262	95	245	488	1	4	8	0
8259	95	252	488	1	4	8	0
8256	95	260	487	1	4	8	0
8253	95	267	487	1	4	8	0
8250	95	275	487	1	4	8	0
8247	95	282	487	1	4	8	0
8244	95	290	487	1	4	8	0
8241	95	297	487	1	4	8	0
8238	95	305	487	1	4	8	0
8235	95	312	487	1	4	8	0
8232	95	320	486	1	4	8	0
8229	95	327	486	1	4	8	0
8226	95	334	486	1	4	8	0
8223	95	342	486	1	4	8	0
8220	95	350	486	1	4	8	0
8217	95	358	485	1	4	8	0
8214	95	365	485	1	4	8	0
8211	95	373	485	1	4	8	0
8208	95	380	485	1	4	8	0
8205	95	388	485	1	4	8	0
8202	95	396	485	1	4	8	0
8199	95	404	484	1	4	8	0
8196	95	411	484	1	4	8	0
8193	95	419	484	1	4	8	0
8190	95	427	484	1	4	8	0
8187	95	436	484	1	4	8	0
8184	95	443	484	1	4	8	0
8181	95	451	485	1	4	8	0
8178	95	460	485	1	4	8	0
8175	95	468	485	1	4	8	0
8172	95	476	485	1	4	8	0
8169	95	484	485	1	4	8	0
8166	95	493	484	1	4	8	0
8163	95	502	484	1	4	8	0
8160	95	510	484	1	4	8	0
8157	95	519	484	1	4	8	0
8154	95	528	484	1	4	8	0
8151	95	537	484	1	4	8	0
8148	95	548	484	1	4	8	0
8145	95	554	485	1	4	8	0
8142	95	563	484	1	4	8	0
8139	95	572	484	1	4	8	0
8136	95	581	484	1	4	8	0
8133	95	590	484	1	4	8	0
8130	95	598	484	1	4	8	0
8127	95	607	484	1	4	8	0
8124	95	616	484	1	4	8	0
8121	95	624	484	1	4	8	0
8118	95	633	484	1	4	8	0
8115	95	642	484	1	4	8	0
8112	95	651	483	1	4	8	0
8109	95	660	483	1	4	8	0
8106	95	669	483	1	4	8	0
8103	95	677	483	1	4	8	0
8100	95	687	483	1	4	8	0
8097	95	695	483	1	4	8	0
8094	95	704	482	1	4	8	0
8091	95	713	482	1	4	8	0
8088	95	722	482	1	4	8	0
8085	95	731	481	1	4	8	0
8082	95	741	481	1	4	8	0
8079	95	749	481	1	4	8	0
8076	95	758	480	1	4	8	0
8073	95	767	480	1	4	8	0
8070	95	776	480	1	4	8	0
8067	95	785	479	1	4	8	0
8064	95	794	478	1	4	8	0
8061	95	803	478	1	4	8	0
8058	95	812	478	1	4	8	0
8055	95	821	477	1	4	8	0
8052	95	830	477	1	4	8	0
8049	95	839	476	1	4	8	0
8046	95	848	476	1	4	8	0
8043	95	857	475	1	4	8	0
8040	95	866	475	1	4	8	0
8037	95	875	474	1	4	8	0
8034	95	884	474	1	4	8	0
8031	95	893	473	1	4	8	0
8028	95	902	473	1	4	8	0
8025	95	911	472	1	4	8	0
8022	95	920	471	1	4	8	0
8019	95	929	471	1	4	8	0
8016	95	939	470	1	4	8	0
8013	95	948	470	1	4	8	0
8010	95	957	470	1	4	8	0
8007	95	966	469	1	4	8	0
8004	95	975	469	1	4	8	0
8001	95	984	469	1	4	8	0
7998	95	996	468	1	4	8	0
7995	95	1002	468	1	4	8	0
7992	95	1012	467	1	4	8	0
7989	95	1021	467	1	4	8	0
7986	95	1030	467	1	4	8	0
7983	95	1039	466	1	4	8	0
7980	95	1047	466	1	4	8	0
7977	95	1057	465	1	4	8	0
7974	95	1066	465	1	4	8	0
7971	95	1075	464	1	4	8	0
7968	95	1084	464	1	4	8	0
7965	95	1093	464	1	4	8	0
7962	95	1102	463	1	4	8	0
7959	95	1111	463	1	4	8	0
7956	95	1120	463	1	4	8	0
7953	95	1130	462	1	4	8	0
7950	95	1139	462	1	4	8	0
7947	95	1148	462	1	4	8	0
7944	95	1157	461	1	4	8	0
7941	95	1167	461	1	4	8	0
7938	95	1176	461	1	4	8	0
7935	95	1184	461	1	4	8	0
7932	95	1194	460	1	4	8	0
7929	95	1203	460	1	4	8	0
7926	95	1212	460	1	4	8	0
7923	95	1221	460	1	4	8	0
7920	95	1230	460	1	4	8	0
7917	95	1239	459	1	4	8	0
7914	95	1249	459	1	4	8	0
7911	95	1258	459	1	4	8	0
7908	95	1267	459	1	4	8	0
7905	95	1276	459	1	4	8	0
7902	95	1286	459	1	4	8	0
7899	95	1295	459	1	4	8	0
7896	95	1305	459	1	4	8	0
7893	95	1315	459	1	4	8	0
7890	95	1324	458	1	4	8	0
7887	95	1333	459	1	4	8	0
7884	95	1343	459	1	4	8	0
7881	95	1352	459	1	4	8	0
7878	95	1361	458	1	4	8	0
7875	95	1371	458	1	4	8	0
7872	95	1380	458	1	4	8	0
7869	95	1389	458	1	4	8	0
7866	95	1399	459	1	4	8	0
7863	95	1408	458	1	4	8	0
7860	95	1418	459	1	4	8	0
7857	95	1427	459	1	4	8	0
7854	95	1437	459	1	4	8	0
7851	95	1446	459	1	4	8	0
7848	95	1459	461	1	4	8	0
7845	95	1462	461	1	4	8	0
7842	95	1475	461	1	4	8	0
7839	95	1481	460	1	4	8	0
7836	95	1494	460	1	4	8	0
7833	95	1500	460	1	4	8	0
7830	95	1509	460	1	4	8	0
7827	95	1519	461	1	4	8	0
7824	95	1528	461	1	4	8	0
7821	95	1538	461	1	4	8	0
7818	95	1548	461	1	4	8	0
7815	95	1557	462	1	4	8	0
7812	95	1567	462	1	4	8	0
7809	95	1577	462	1	4	8	0
7806	95	1586	463	1	4	8	0
7803	95	1596	463	1	4	8	0
7800	95	1605	464	1	4	8	0
7797	95	1615	464	1	4	8	0
7794	95	1625	465	1	4	8	0
7791	95	1635	466	1	4	8	0
7788	95	1645	466	1	4	8	0
7785	95	1654	467	1	4	8	0
7782	95	1664	467	1	4	8	0
7779	95	1674	468	1	4	8	0
7776	95	1684	469	1	4	8	0
7773	95	1695	470	1	4	8	0
7770	95	1705	470	1	4	8	0
7767	95	1715	471	1	4	8	0
7764	95	1725	472	1	4	8	0
7761	95	1734	473	1	4	8	0
7758	95	1745	475	1	4	8	0
8277	96	161	412	1	3	5	0
8274	96	168	412	1	3	5	0
8271	96	175	412	1	3	5	0
8268	96	182	412	1	3	5	0
8265	96	189	412	1	3	5	0
8262	96	196	412	1	3	5	0
8259	96	203	412	1	3	5	0
8256	96	211	412	1	3	5	0
8253	96	219	413	1	3	5	0
8250	96	227	413	1	3	5	0
8247	96	235	413	1	3	5	0
8244	96	242	413	1	3	5	0
8241	96	250	413	1	3	5	0
8238	96	257	413	1	3	5	0
8235	96	265	413	1	3	5	0
8232	96	273	413	1	3	5	0
8229	96	281	413	1	3	5	0
8226	96	289	413	1	3	5	0
8223	96	298	414	1	3	5	0
8220	96	306	414	1	3	5	0
8217	96	314	414	1	3	5	0
8214	96	322	414	1	3	5	0
8211	96	331	414	1	3	5	0
8208	96	339	414	1	3	5	0
8205	96	347	414	1	3	5	0
8202	96	356	414	1	3	5	0
8199	96	365	414	1	3	5	0
8196	96	373	414	1	3	5	0
8193	96	382	414	1	3	5	0
8190	96	390	414	1	3	5	0
8187	96	400	415	1	3	5	0
8184	96	408	415	1	3	5	0
8181	96	417	415	1	3	5	0
8178	96	426	415	1	3	5	0
8175	96	436	415	1	3	5	0
8172	96	444	415	1	3	5	0
8169	96	454	415	1	3	5	0
8166	96	463	415	1	3	5	0
8163	96	473	415	1	3	5	0
8160	96	482	415	1	3	5	0
8157	96	492	416	1	3	5	0
8154	96	502	415	1	3	5	0
8151	96	512	416	1	3	5	0
8148	96	521	415	1	3	5	0
8145	96	531	416	1	3	5	0
8142	96	541	415	1	3	5	0
8139	96	551	415	1	3	5	0
8136	96	561	415	1	3	5	0
8133	96	571	415	1	3	5	0
8130	96	580	415	1	3	5	0
8127	96	590	415	1	3	5	0
8124	96	600	415	1	3	5	0
8121	96	610	416	1	3	5	0
8118	96	620	416	1	3	5	0
8115	96	630	416	1	3	5	0
8112	96	640	416	1	3	5	0
8109	96	650	416	1	3	5	0
8106	96	659	416	1	3	5	0
8103	96	669	416	1	3	5	0
8100	96	679	416	1	3	5	0
8097	96	689	415	1	3	5	0
8094	96	699	415	1	3	5	0
8091	96	709	415	1	3	5	0
8088	96	719	415	1	3	5	0
8085	96	729	415	1	3	5	0
8082	96	739	415	1	3	5	0
8079	96	748	415	1	3	5	0
8076	96	758	415	1	3	5	0
8073	96	768	415	1	3	5	0
8070	96	778	416	1	3	5	0
8067	96	788	415	1	3	5	0
8064	96	797	415	1	3	5	0
8061	96	807	415	1	3	5	0
8058	96	817	415	1	3	5	0
8055	96	827	415	1	3	5	0
8052	96	836	416	1	3	5	0
8049	96	846	416	1	3	5	0
8046	96	856	416	1	3	5	0
8043	96	865	416	1	3	5	0
8040	96	875	416	1	3	5	0
8037	96	885	416	1	3	5	0
8034	96	895	416	1	3	5	0
8031	96	905	416	1	3	5	0
8028	96	915	416	1	3	5	0
8025	96	924	416	1	3	5	0
8022	96	934	416	1	3	5	0
8019	96	944	416	1	3	5	0
8016	96	954	416	1	3	5	0
8013	96	967	416	1	3	5	0
8010	96	974	416	1	3	5	0
8007	96	983	416	1	3	5	0
8004	96	994	417	1	3	5	0
8001	96	1003	417	1	3	5	0
7998	96	1013	417	1	3	5	0
7995	96	1023	417	1	3	5	0
7992	96	1033	417	1	3	5	0
7989	96	1043	417	1	3	5	0
7986	96	1053	417	1	3	5	0
7983	96	1063	417	1	3	5	0
7980	96	1073	418	1	3	5	0
7977	96	1083	417	1	3	5	0
7974	96	1093	418	1	3	5	0
7971	96	1103	418	1	3	5	0
7968	96	1113	418	1	3	5	0
7965	96	1124	418	1	3	5	0
7962	96	1137	419	1	3	5	0
7959	96	1144	419	1	3	5	0
7956	96	1154	419	1	3	5	0
7953	96	1164	419	1	3	5	0
7950	96	1177	419	1	3	5	0
7947	96	1185	420	1	3	5	0
7944	96	1195	420	1	3	5	0
7941	96	1206	420	1	3	5	0
7938	96	1216	420	1	3	5	0
7935	96	1226	421	1	3	5	0
7932	96	1236	421	1	3	5	0
7929	96	1246	421	1	3	5	0
7926	96	1256	422	1	3	5	0
7923	96	1266	422	1	3	5	0
7920	96	1278	422	1	3	5	0
7917	96	1287	423	1	3	5	0
7914	96	1297	423	1	3	5	0
7911	96	1308	424	1	3	5	0
7908	96	1318	424	1	3	5	0
7905	96	1328	425	1	3	5	0
7902	96	1339	425	1	3	5	0
7899	96	1350	426	1	3	5	0
7896	96	1360	426	1	3	5	0
7893	96	1371	427	1	3	5	0
7890	96	1382	427	1	3	5	0
7887	96	1392	428	1	3	5	0
7884	96	1402	429	1	3	5	0
7881	96	1413	429	1	3	5	0
7878	96	1423	429	1	3	5	0
7875	96	1434	430	1	3	5	0
7872	96	1444	431	1	3	5	0
7869	96	1455	431	1	3	5	0
7866	96	1466	432	1	3	5	0
7863	96	1476	433	1	3	5	0
7860	96	1487	433	1	3	5	0
7857	96	1498	434	1	3	5	0
7854	96	1508	435	1	3	5	0
7851	96	1518	436	1	3	5	0
7848	96	1529	436	1	3	5	0
7845	96	1539	437	1	3	5	0
7842	96	1550	438	1	3	5	0
7839	96	1561	438	1	3	5	0
7836	96	1572	439	1	3	5	0
7833	96	1582	440	1	3	5	0
7830	96	1593	441	1	3	5	0
7827	96	1604	442	1	3	5	0
7824	96	1615	443	1	3	5	0
7821	96	1626	443	1	3	5	0
7818	96	1636	444	1	3	5	0
7815	96	1647	445	1	3	5	0
7812	96	1658	446	1	3	5	0
7809	96	1668	447	1	3	5	0
7806	96	1679	448	1	3	5	0
7803	96	1690	449	1	3	5	0
7800	96	1701	450	1	3	5	0
7797	96	1712	450	1	3	5	0
7794	96	1723	451	1	3	5	0
7791	96	1734	453	1	3	5	0
7788	96	1745	453	1	3	5	0
7785	96	1756	454	1	3	5	0
7782	96	1768	455	1	3	5	0
8376	97	165	328	1	1	2	1
8373	97	171	328	1	1	2	1
8370	97	176	328	1	1	2	1
8367	97	182	328	1	1	2	1
8364	97	188	328	1	1	2	1
8361	97	193	329	1	1	2	1
8358	97	199	329	1	1	2	1
8355	97	206	329	1	1	2	1
8352	97	212	329	1	1	2	1
8349	97	219	329	1	1	2	1
8346	97	225	329	1	1	2	1
8343	97	226	329	1	1	2	1
8340	97	238	329	1	1	2	1
8337	97	245	330	1	1	2	1
8334	97	252	330	1	1	2	1
8331	97	259	330	1	1	2	1
8328	97	266	330	1	1	2	1
8325	97	273	330	1	1	2	1
8322	97	280	330	1	1	2	1
8319	97	287	331	1	1	2	1
8316	97	294	331	1	1	2	1
8313	97	302	331	1	1	2	1
8310	97	309	331	1	1	2	1
8307	97	317	331	1	1	2	1
8304	97	324	331	1	1	2	1
8301	97	332	331	1	1	2	1
8298	97	339	332	1	1	2	1
8295	97	347	332	1	1	2	1
8292	97	354	332	1	1	2	1
8289	97	362	332	1	1	2	1
8286	97	370	332	1	1	2	1
8283	97	377	333	1	1	2	1
8280	97	385	333	1	1	2	1
8277	97	393	333	1	1	2	1
8274	97	401	333	1	1	2	1
8271	97	409	333	1	1	2	1
8268	97	417	333	1	1	2	1
8265	97	425	334	1	1	2	1
8262	97	433	334	1	1	2	1
8259	97	441	334	1	1	2	1
8256	97	449	334	1	1	2	1
8253	97	458	335	1	1	2	1
8250	97	466	335	1	1	2	1
8247	97	474	335	1	1	2	1
8244	97	482	335	1	1	2	1
8241	97	491	336	1	1	2	1
8238	97	499	336	1	1	2	1
8235	97	507	336	1	1	2	1
8232	97	516	337	1	1	2	1
8229	97	524	337	1	1	2	1
8226	97	532	337	1	1	2	1
8223	97	541	337	1	1	2	1
8220	97	550	338	1	1	2	1
8217	97	559	338	1	1	2	1
8214	97	567	338	1	1	2	1
8211	97	576	339	1	1	2	1
8208	97	585	339	1	1	2	1
8205	97	593	339	1	1	2	1
8202	97	602	339	1	1	2	1
8199	97	611	340	1	1	2	1
8196	97	620	340	1	1	2	1
8193	97	629	340	1	1	2	1
8190	97	638	341	1	1	2	1
8187	97	647	341	1	1	2	1
8184	97	656	342	1	1	2	1
8181	97	665	342	1	1	2	1
8178	97	674	342	1	1	2	1
8175	97	684	343	1	1	2	1
8172	97	692	343	1	1	2	1
8169	97	702	344	1	1	2	1
8166	97	711	344	1	1	2	1
8163	97	721	344	1	1	2	1
8160	97	730	345	1	1	2	1
8157	97	740	345	1	1	2	1
8154	97	750	345	1	1	2	1
8151	97	759	346	1	1	2	1
8148	97	769	346	1	1	2	1
8145	97	779	347	1	1	2	1
8142	97	788	347	1	1	2	1
8139	97	798	348	1	1	2	1
8136	97	809	348	1	1	2	1
8133	97	817	348	1	1	2	1
8130	97	828	349	1	1	2	1
8127	97	837	350	1	1	2	1
8124	97	847	350	1	1	2	1
8121	97	856	350	1	1	2	1
8118	97	868	351	1	1	2	1
8115	97	878	352	1	1	2	1
8112	97	888	352	1	1	2	1
8109	97	897	353	1	1	2	1
8106	97	907	353	1	1	2	1
8103	97	917	354	1	1	2	1
8100	97	929	355	1	1	2	1
8097	97	939	355	1	1	2	1
8094	97	948	355	1	1	2	1
8091	97	959	356	1	1	2	1
8088	97	969	356	1	1	2	1
8085	97	981	357	1	1	2	1
8082	97	991	358	1	1	2	1
8079	97	1001	358	1	1	2	1
8076	97	1011	359	1	1	2	1
8073	97	1021	359	1	1	2	1
8070	97	1032	360	1	1	2	1
8067	97	1043	360	1	1	2	1
8064	97	1053	360	1	1	2	1
8061	97	1063	361	1	1	2	1
8058	97	1074	362	1	1	2	1
8055	97	1085	362	1	1	2	1
8052	97	1095	363	1	1	2	1
8049	97	1105	364	1	1	2	1
8046	97	1116	364	1	1	2	1
8043	97	1126	364	1	1	2	1
8040	97	1137	365	1	1	2	1
8037	97	1148	366	1	1	2	1
8034	97	1158	366	1	1	2	1
8031	97	1170	367	1	1	2	1
8028	97	1180	367	1	1	2	1
8025	97	1191	368	1	1	2	1
8022	97	1201	368	1	1	2	1
8019	97	1212	369	1	1	2	1
8016	97	1223	369	1	1	2	1
8013	97	1233	370	1	1	2	1
8010	97	1244	370	1	1	2	1
8007	97	1255	371	1	1	2	1
8004	97	1266	372	1	1	2	1
8001	97	1277	373	1	1	2	1
7998	97	1288	374	1	1	2	1
7995	97	1298	374	1	1	2	1
7992	97	1309	375	1	1	2	1
7989	97	1320	376	1	1	2	1
7986	97	1331	377	1	1	2	1
7983	97	1341	377	1	1	2	1
7980	97	1352	378	1	1	2	1
7977	97	1363	378	1	1	2	1
7974	97	1374	379	1	1	2	1
7971	97	1385	380	1	1	2	1
7968	97	1397	381	1	1	2	1
7965	97	1406	382	1	1	2	1
7962	97	1417	383	1	1	2	1
7959	97	1427	384	1	1	2	1
7956	97	1439	385	1	1	2	1
7953	97	1449	385	1	1	2	1
7950	97	1461	386	1	1	2	1
7947	97	1472	387	1	1	2	1
7944	97	1482	388	1	1	2	1
7941	97	1493	389	1	1	2	1
7938	97	1503	390	1	1	2	1
7935	97	1513	391	1	1	2	1
7932	97	1524	392	1	1	2	1
7929	97	1534	393	1	1	2	1
7926	97	1545	394	1	1	2	1
7923	97	1555	395	1	1	2	1
7920	97	1566	396	1	1	2	1
7917	97	1576	397	1	1	2	1
7914	97	1587	398	1	1	2	1
7911	97	1597	399	1	1	2	1
7908	97	1607	400	1	1	2	1
7905	97	1617	401	1	1	2	1
7902	97	1628	402	1	1	2	1
7899	97	1639	403	1	1	2	1
7896	97	1650	404	1	1	2	1
7893	97	1660	405	1	1	2	1
7890	97	1671	406	1	1	2	1
7887	97	1681	408	1	1	2	1
7884	97	1691	409	1	1	2	1
7881	97	1701	410	1	1	2	1
7878	97	1711	411	1	1	2	1
7875	97	1722	412	1	1	2	1
7872	97	1732	413	1	1	2	1
7869	97	1742	413	1	1	2	1
7866	97	1753	415	1	1	2	1
7863	97	1763	416	1	1	2	1
7860	97	1774	417	1	1	2	1
7857	97	1784	418	1	1	2	1
8505	98	161	451	1	3	7	0
8502	98	166	451	1	3	7	0
8499	98	174	451	1	3	7	0
8496	98	181	450	1	3	7	0
8493	98	191	449	1	3	7	0
8490	98	197	449	1	3	7	0
8487	98	206	448	1	3	7	0
8484	98	212	448	1	3	7	0
8481	98	222	448	1	3	7	0
8478	98	229	447	1	3	7	0
8475	98	238	446	1	3	7	0
8472	98	244	446	1	3	7	0
8469	98	254	445	1	3	7	0
8466	98	262	445	1	3	7	0
8463	98	269	444	1	3	7	0
8460	98	279	443	1	3	7	0
8457	98	288	443	1	3	7	0
8454	98	296	442	1	3	7	0
8451	98	305	442	1	3	7	0
8448	98	314	441	1	3	7	0
8445	98	323	440	1	3	7	0
8442	98	332	440	1	3	7	0
8439	98	341	439	1	3	7	0
8436	98	350	439	1	3	7	0
8433	98	358	438	1	3	7	0
8430	98	369	438	1	3	7	0
8427	98	378	437	1	3	7	0
8424	98	388	436	1	3	7	0
8421	98	397	436	1	3	7	0
8418	98	406	435	1	3	7	0
8415	98	415	435	1	3	7	0
8412	98	425	434	1	3	7	0
8409	98	435	434	1	3	7	0
8406	98	444	433	1	3	7	0
8403	98	454	433	1	3	7	0
8400	98	464	432	1	3	7	0
8397	98	473	432	1	3	7	0
8394	98	482	431	1	3	7	0
8391	98	493	431	1	3	7	0
8388	98	502	431	1	3	7	0
8385	98	512	430	1	3	7	0
8382	98	522	430	1	3	7	0
8379	98	533	429	1	3	7	0
8376	98	543	429	1	3	7	0
8373	98	553	429	1	3	7	0
8370	98	563	428	1	3	7	0
8367	98	573	428	1	3	7	0
8364	98	583	427	1	3	7	0
8361	98	594	427	1	3	7	0
8358	98	604	426	1	3	7	0
8355	98	614	426	1	3	7	0
8352	98	625	426	1	3	7	0
8349	98	635	425	1	3	7	0
8346	98	645	425	1	3	7	0
8343	98	659	424	1	3	7	0
8337	98	664	424	1	3	7	0
8340	98	665	424	1	3	7	0
8334	98	674	423	1	3	7	0
8331	98	687	423	1	3	7	0
8328	98	696	422	1	3	7	0
8325	98	707	421	1	3	7	0
8322	98	717	421	1	3	7	0
8319	98	728	420	1	3	7	0
8316	98	739	420	1	3	7	0
8313	98	750	419	1	3	7	0
8310	98	761	419	1	3	7	0
8307	98	772	418	1	3	7	0
8304	98	782	418	1	3	7	0
8301	98	794	417	1	3	7	0
8298	98	805	417	1	3	7	0
8295	98	816	416	1	3	7	0
8292	98	828	416	1	3	7	0
8289	98	838	416	1	3	7	0
8286	98	849	415	1	3	7	0
8283	98	860	415	1	3	7	0
8280	98	871	414	1	3	7	0
8277	98	882	414	1	3	7	0
8274	98	893	413	1	3	7	0
8271	98	905	413	1	3	7	0
8268	98	916	412	1	3	7	0
8265	98	927	412	1	3	7	0
8262	98	938	411	1	3	7	0
8259	98	949	411	1	3	7	0
8256	98	961	411	1	3	7	0
8253	98	973	410	1	3	7	0
8250	98	983	410	1	3	7	0
8247	98	994	410	1	3	7	0
8244	98	1005	409	1	3	7	0
8241	98	1017	409	1	3	7	0
8238	98	1028	409	1	3	7	0
8235	98	1039	409	1	3	7	0
8232	98	1050	408	1	3	7	0
8229	98	1061	408	1	3	7	0
8226	98	1072	408	1	3	7	0
8223	98	1083	407	1	3	7	0
8220	98	1095	407	1	3	7	0
8217	98	1106	407	1	3	7	0
8214	98	1118	407	1	3	7	0
8211	98	1129	407	1	3	7	0
8208	98	1139	406	1	3	7	0
8205	98	1150	406	1	3	7	0
8202	98	1161	406	1	3	7	0
8199	98	1173	406	1	3	7	0
8196	98	1184	406	1	3	7	0
8193	98	1195	406	1	3	7	0
8190	98	1206	406	1	3	7	0
8187	98	1218	406	1	3	7	0
8184	98	1229	406	1	3	7	0
8181	98	1240	406	1	3	7	0
8178	98	1251	407	1	3	7	0
8175	98	1262	407	1	3	7	0
8172	98	1274	407	1	3	7	0
8169	98	1285	407	1	3	7	0
8166	98	1296	407	1	3	7	0
8163	98	1307	407	1	3	7	0
8160	98	1318	407	1	3	7	0
8157	98	1330	408	1	3	7	0
8154	98	1342	408	1	3	7	0
8151	98	1353	408	1	3	7	0
8148	98	1365	409	1	3	7	0
8145	98	1376	409	1	3	7	0
8142	98	1387	409	1	3	7	0
8139	98	1399	410	1	3	7	0
8136	98	1410	410	1	3	7	0
8133	98	1420	410	1	3	7	0
8130	98	1433	411	1	3	7	0
8127	98	1444	412	1	3	7	0
8124	98	1455	412	1	3	7	0
8121	98	1466	413	1	3	7	0
8118	98	1478	414	1	3	7	0
8115	98	1489	415	1	3	7	0
8112	98	1500	415	1	3	7	0
8109	98	1512	416	1	3	7	0
8106	98	1523	417	1	3	7	0
8103	98	1534	418	1	3	7	0
8100	98	1546	419	1	3	7	0
8097	98	1558	420	1	3	7	0
8094	98	1569	421	1	3	7	0
8091	98	1581	421	1	3	7	0
8088	98	1592	422	1	3	7	0
8085	98	1604	423	1	3	7	0
8082	98	1616	424	1	3	7	0
8079	98	1627	425	1	3	7	0
8076	98	1639	426	1	3	7	0
8073	98	1650	427	1	3	7	0
8070	98	1662	428	1	3	7	0
8067	98	1674	429	1	3	7	0
8064	98	1686	430	1	3	7	0
8061	98	1697	431	1	3	7	0
8058	98	1709	432	1	3	7	0
8055	98	1721	433	1	3	7	0
8052	98	1732	434	1	3	7	0
8049	98	1744	435	1	3	7	0
8046	98	1756	437	1	3	7	0
8043	98	1768	438	1	3	7	0
8040	98	1780	439	1	3	7	0
8727	99	160	357	1	3	3	1
8724	99	168	357	1	3	3	1
8721	99	177	357	1	3	3	1
8718	99	186	357	1	3	3	1
8715	99	194	357	1	3	3	1
8712	99	206	358	1	3	3	1
8709	99	212	357	1	3	3	1
8706	99	221	358	1	3	3	1
8703	99	225	357	1	3	3	1
8700	99	239	358	1	3	3	1
8697	99	248	358	1	3	3	1
8694	99	257	358	1	3	3	1
8691	99	267	358	1	3	3	1
8688	99	276	358	1	3	3	1
8685	99	285	357	1	3	3	1
8682	99	294	357	1	3	3	1
8679	99	303	358	1	3	3	1
8676	99	312	358	1	3	3	1
8673	99	321	358	1	3	3	1
8670	99	330	358	1	3	3	1
8667	99	339	358	1	3	3	1
8664	99	348	358	1	3	3	1
8661	99	357	358	1	3	3	1
8658	99	366	358	1	3	3	1
8655	99	376	358	1	3	3	1
8652	99	385	358	1	3	3	1
8649	99	394	358	1	3	3	1
8646	99	403	358	1	3	3	1
8643	99	412	358	1	3	3	1
8640	99	422	358	1	3	3	1
8637	99	431	358	1	3	3	1
8634	99	440	358	1	3	3	1
8631	99	450	358	1	3	3	1
8628	99	459	358	1	3	3	1
8625	99	468	358	1	3	3	1
8622	99	480	359	1	3	3	1
8619	99	487	358	1	3	3	1
8616	99	496	359	1	3	3	1
8613	99	505	359	1	3	3	1
8610	99	515	359	1	3	3	1
8607	99	524	359	1	3	3	1
8604	99	533	359	1	3	3	1
8601	99	543	359	1	3	3	1
8598	99	552	360	1	3	3	1
8595	99	562	360	1	3	3	1
8592	99	571	360	1	3	3	1
8589	99	581	361	1	3	3	1
8586	99	590	361	1	3	3	1
8583	99	600	361	1	3	3	1
8580	99	610	361	1	3	3	1
8577	99	619	361	1	3	3	1
8574	99	628	362	1	3	3	1
8571	99	638	362	1	3	3	1
8568	99	648	362	1	3	3	1
8565	99	659	363	1	3	3	1
8562	99	667	363	1	3	3	1
8559	99	676	363	1	3	3	1
8556	99	687	363	1	3	3	1
8553	99	696	363	1	3	3	1
8550	99	706	363	1	3	3	1
8547	99	715	364	1	3	3	1
8544	99	725	364	1	3	3	1
8541	99	735	364	1	3	3	1
8538	99	745	365	1	3	3	1
8535	99	755	365	1	3	3	1
8532	99	764	365	1	3	3	1
8529	99	774	366	1	3	3	1
8526	99	784	366	1	3	3	1
8523	99	795	367	1	3	3	1
8520	99	803	367	1	3	3	1
8517	99	815	368	1	3	3	1
8514	99	824	368	1	3	3	1
8511	99	833	368	1	3	3	1
8508	99	843	369	1	3	3	1
8505	99	853	369	1	3	3	1
8502	99	863	370	1	3	3	1
8499	99	873	370	1	3	3	1
8496	99	883	371	1	3	3	1
8493	99	893	371	1	3	3	1
8490	99	903	372	1	3	3	1
8487	99	913	372	1	3	3	1
8484	99	923	373	1	3	3	1
8481	99	933	374	1	3	3	1
8478	99	943	374	1	3	3	1
8475	99	953	375	1	3	3	1
8472	99	963	375	1	3	3	1
8469	99	972	376	1	3	3	1
8466	99	983	376	1	3	3	1
8463	99	993	377	1	3	3	1
8460	99	1003	378	1	3	3	1
8457	99	1014	379	1	3	3	1
8454	99	1023	379	1	3	3	1
8451	99	1034	380	1	3	3	1
8448	99	1044	381	1	3	3	1
8445	99	1054	381	1	3	3	1
8442	99	1064	382	1	3	3	1
8439	99	1075	383	1	3	3	1
8436	99	1085	383	1	3	3	1
8433	99	1095	384	1	3	3	1
8430	99	1106	385	1	3	3	1
8427	99	1116	386	1	3	3	1
8424	99	1126	386	1	3	3	1
8421	99	1137	387	1	3	3	1
8418	99	1147	388	1	3	3	1
8415	99	1157	388	1	3	3	1
8412	99	1167	389	1	3	3	1
8409	99	1178	390	1	3	3	1
8406	99	1188	391	1	3	3	1
8403	99	1198	391	1	3	3	1
8400	99	1209	392	1	3	3	1
8397	99	1219	392	1	3	3	1
8394	99	1229	393	1	3	3	1
8391	99	1239	394	1	3	3	1
8388	99	1250	395	1	3	3	1
8385	99	1260	395	1	3	3	1
8382	99	1271	396	1	3	3	1
8379	99	1282	397	1	3	3	1
8376	99	1292	398	1	3	3	1
8373	99	1303	398	1	3	3	1
8370	99	1313	399	1	3	3	1
8367	99	1324	400	1	3	3	1
8364	99	1335	401	1	3	3	1
8361	99	1345	401	1	3	3	1
8358	99	1356	402	1	3	3	1
8355	99	1367	403	1	3	3	1
8352	99	1378	404	1	3	3	1
8349	99	1388	404	1	3	3	1
8346	99	1399	405	1	3	3	1
8343	99	1409	406	1	3	3	1
8340	99	1420	407	1	3	3	1
8337	99	1431	407	1	3	3	1
8334	99	1441	408	1	3	3	1
8331	99	1452	409	1	3	3	1
8328	99	1463	410	1	3	3	1
8325	99	1474	411	1	3	3	1
8322	99	1485	412	1	3	3	1
8319	99	1495	413	1	3	3	1
8316	99	1506	414	1	3	3	1
8313	99	1517	415	1	3	3	1
8310	99	1528	415	1	3	3	1
8307	99	1539	416	1	3	3	1
8304	99	1550	417	1	3	3	1
8301	99	1561	418	1	3	3	1
8298	99	1571	419	1	3	3	1
8295	99	1583	420	1	3	3	1
8292	99	1594	421	1	3	3	1
8289	99	1605	422	1	3	3	1
8286	99	1616	423	1	3	3	1
8283	99	1626	424	1	3	3	1
8280	99	1637	425	1	3	3	1
8277	99	1648	426	1	3	3	1
8274	99	1659	427	1	3	3	1
8271	99	1671	428	1	3	3	1
8268	99	1682	429	1	3	3	1
8265	99	1693	431	1	3	3	1
8262	99	1704	432	1	3	3	1
8259	99	1715	433	1	3	3	1
8256	99	1727	434	1	3	3	1
8253	99	1738	435	1	3	3	1
8250	99	1748	436	1	3	3	1
8247	99	1759	437	1	3	3	1
8244	99	1771	438	1	3	3	1
8241	99	1782	440	1	3	3	1
8238	99	1793	441	1	3	3	1
8235	99	1804	442	1	3	3	1
8772	100	165	329	1	2	2	1
8769	100	172	329	1	2	2	1
8766	100	179	329	1	2	2	1
8763	100	186	330	1	2	2	1
8760	100	194	330	1	2	2	1
8757	100	201	330	1	2	2	1
8754	100	209	330	1	2	2	1
8751	100	217	330	1	2	2	1
8748	100	224	330	1	2	2	1
8745	100	231	330	1	2	2	1
8742	100	241	331	1	2	2	1
8739	100	249	331	1	2	2	1
8736	100	257	331	1	2	2	1
8733	100	265	331	1	2	2	1
8730	100	273	331	1	2	2	1
8727	100	281	331	1	2	2	1
8724	100	290	332	1	2	2	1
8721	100	298	332	1	2	2	1
8718	100	307	332	1	2	2	1
8715	100	315	332	1	2	2	1
8712	100	324	332	1	2	2	1
8709	100	333	332	1	2	2	1
8706	100	341	332	1	2	2	1
8703	100	350	332	1	2	2	1
8700	100	359	332	1	2	2	1
8697	100	368	332	1	2	2	1
8694	100	377	333	1	2	2	1
8691	100	387	333	1	2	2	1
8688	100	396	333	1	2	2	1
8685	100	405	333	1	2	2	1
8682	100	414	333	1	2	2	1
8679	100	423	333	1	2	2	1
8676	100	432	334	1	2	2	1
8673	100	442	334	1	2	2	1
8670	100	451	335	1	2	2	1
8667	100	460	335	1	2	2	1
8664	100	470	336	1	2	2	1
8661	100	479	336	1	2	2	1
8658	100	488	336	1	2	2	1
8655	100	498	336	1	2	2	1
8652	100	508	337	1	2	2	1
8649	100	518	337	1	2	2	1
8646	100	527	337	1	2	2	1
8643	100	537	338	1	2	2	1
8640	100	546	338	1	2	2	1
8637	100	557	339	1	2	2	1
8634	100	567	339	1	2	2	1
8631	100	577	339	1	2	2	1
8628	100	587	340	1	2	2	1
8625	100	597	341	1	2	2	1
8622	100	607	341	1	2	2	1
8619	100	618	342	1	2	2	1
8616	100	627	342	1	2	2	1
8613	100	638	343	1	2	2	1
8610	100	649	344	1	2	2	1
8607	100	659	344	1	2	2	1
8604	100	669	345	1	2	2	1
8601	100	679	345	1	2	2	1
8598	100	690	346	1	2	2	1
8595	100	701	347	1	2	2	1
8592	100	712	348	1	2	2	1
8589	100	723	348	1	2	2	1
8586	100	733	349	1	2	2	1
8583	100	744	350	1	2	2	1
8580	100	755	350	1	2	2	1
8577	100	766	351	1	2	2	1
8574	100	777	352	1	2	2	1
8571	100	788	352	1	2	2	1
8568	100	799	353	1	2	2	1
8565	100	810	353	1	2	2	1
8562	100	821	354	1	2	2	1
8559	100	831	354	1	2	2	1
8556	100	842	355	1	2	2	1
8553	100	853	355	1	2	2	1
8550	100	865	356	1	2	2	1
8547	100	876	356	1	2	2	1
8544	100	887	357	1	2	2	1
8541	100	898	358	1	2	2	1
8538	100	909	358	1	2	2	1
8535	100	920	359	1	2	2	1
8532	100	931	359	1	2	2	1
8529	100	942	360	1	2	2	1
8526	100	953	360	1	2	2	1
8523	100	964	361	1	2	2	1
8520	100	975	362	1	2	2	1
8517	100	987	362	1	2	2	1
8514	100	998	363	1	2	2	1
8511	100	1008	363	1	2	2	1
8508	100	1020	364	1	2	2	1
8505	100	1030	365	1	2	2	1
8502	100	1041	365	1	2	2	1
8499	100	1053	365	1	2	2	1
8496	100	1063	366	1	2	2	1
8493	100	1075	367	1	2	2	1
8490	100	1086	367	1	2	2	1
8487	100	1097	368	1	2	2	1
8484	100	1108	368	1	2	2	1
8481	100	1119	369	1	2	2	1
8478	100	1129	369	1	2	2	1
8475	100	1140	370	1	2	2	1
8472	100	1151	371	1	2	2	1
8469	100	1162	371	1	2	2	1
8466	100	1173	372	1	2	2	1
8463	100	1184	372	1	2	2	1
8460	100	1195	373	1	2	2	1
8457	100	1206	374	1	2	2	1
8454	100	1217	374	1	2	2	1
8451	100	1228	375	1	2	2	1
8448	100	1238	376	1	2	2	1
8445	100	1249	376	1	2	2	1
8442	100	1260	377	1	2	2	1
8439	100	1271	378	1	2	2	1
8436	100	1281	378	1	2	2	1
8433	100	1292	379	1	2	2	1
8430	100	1303	380	1	2	2	1
8427	100	1314	381	1	2	2	1
8424	100	1325	381	1	2	2	1
8421	100	1335	382	1	2	2	1
8418	100	1346	383	1	2	2	1
8415	100	1357	384	1	2	2	1
8412	100	1368	385	1	2	2	1
8409	100	1378	385	1	2	2	1
8406	100	1388	386	1	2	2	1
8403	100	1399	387	1	2	2	1
8400	100	1410	388	1	2	2	1
8397	100	1419	388	1	2	2	1
8394	100	1430	389	1	2	2	1
8391	100	1441	390	1	2	2	1
8388	100	1451	391	1	2	2	1
8385	100	1462	392	1	2	2	1
8382	100	1473	393	1	2	2	1
8379	100	1483	394	1	2	2	1
8376	100	1494	395	1	2	2	1
8373	100	1505	396	1	2	2	1
8370	100	1515	396	1	2	2	1
8367	100	1526	398	1	2	2	1
8364	100	1536	398	1	2	2	1
8361	100	1546	399	1	2	2	1
8358	100	1557	400	1	2	2	1
8355	100	1567	401	1	2	2	1
8352	100	1578	402	1	2	2	1
8349	100	1588	403	1	2	2	1
8346	100	1598	404	1	2	2	1
8343	100	1609	405	1	2	2	1
8340	100	1619	406	1	2	2	1
8337	100	1630	407	1	2	2	1
8334	100	1639	407	1	2	2	1
8331	100	1651	409	1	2	2	1
8328	100	1660	409	1	2	2	1
8325	100	1670	410	1	2	2	1
8322	100	1681	411	1	2	2	1
8319	100	1691	412	1	2	2	1
8316	100	1701	413	1	2	2	1
8313	100	1712	415	1	2	2	1
8310	100	1722	415	1	2	2	1
8307	100	1732	416	1	2	2	1
8304	100	1742	417	1	2	2	1
8301	100	1753	419	1	2	2	1
8298	100	1763	420	1	2	2	1
8295	100	1774	421	1	2	2	1
8292	100	1784	422	1	2	2	1
8289	100	1794	422	1	2	2	1
8841	101	162	352	1	2	3	1
8838	101	167	352	1	2	3	1
8835	101	173	352	1	2	3	1
8832	101	179	352	1	2	3	1
8829	101	184	352	1	2	3	1
8826	101	190	352	1	2	3	1
8823	101	196	352	1	2	3	1
8820	101	202	352	1	2	3	1
8817	101	208	352	1	2	3	1
8814	101	214	351	1	2	3	1
8811	101	220	351	1	2	3	1
8808	101	226	351	1	2	3	1
8805	101	232	351	1	2	3	1
8802	101	238	351	1	2	3	1
8799	101	244	351	1	2	3	1
8796	101	250	351	1	2	3	1
8793	101	257	351	1	2	3	1
8790	101	263	351	1	2	3	1
8787	101	270	351	1	2	3	1
8784	101	276	351	1	2	3	1
8781	101	283	351	1	2	3	1
8778	101	290	351	1	2	3	1
8775	101	297	351	1	2	3	1
8772	101	304	351	1	2	3	1
8769	101	311	351	1	2	3	1
8766	101	317	351	1	2	3	1
8763	101	325	351	1	2	3	1
8760	101	332	351	1	2	3	1
8757	101	339	352	1	2	3	1
8754	101	346	352	1	2	3	1
8751	101	353	352	1	2	3	1
8748	101	361	352	1	2	3	1
8745	101	368	352	1	2	3	1
8742	101	376	353	1	2	3	1
8739	101	384	353	1	2	3	1
8736	101	392	353	1	2	3	1
8733	101	400	353	1	2	3	1
8730	101	408	354	1	2	3	1
8727	101	416	354	1	2	3	1
8724	101	423	354	1	2	3	1
8721	101	432	354	1	2	3	1
8718	101	440	354	1	2	3	1
8715	101	449	354	1	2	3	1
8712	101	457	355	1	2	3	1
8709	101	466	354	1	2	3	1
8706	101	474	355	1	2	3	1
8703	101	483	355	1	2	3	1
8700	101	492	355	1	2	3	1
8697	101	500	355	1	2	3	1
8694	101	509	355	1	2	3	1
8691	101	519	355	1	2	3	1
8688	101	528	355	1	2	3	1
8685	101	537	355	1	2	3	1
8682	101	546	356	1	2	3	1
8679	101	555	356	1	2	3	1
8676	101	565	357	1	2	3	1
8673	101	574	357	1	2	3	1
8670	101	583	357	1	2	3	1
8667	101	593	357	1	2	3	1
8664	101	602	358	1	2	3	1
8661	101	612	358	1	2	3	1
8658	101	622	358	1	2	3	1
8655	101	632	358	1	2	3	1
8652	101	641	359	1	2	3	1
8649	101	651	359	1	2	3	1
8646	101	661	359	1	2	3	1
8643	101	671	359	1	2	3	1
8640	101	681	359	1	2	3	1
8637	101	691	359	1	2	3	1
8634	101	701	360	1	2	3	1
8631	101	711	360	1	2	3	1
8628	101	721	360	1	2	3	1
8625	101	732	361	1	2	3	1
8622	101	742	361	1	2	3	1
8619	101	752	361	1	2	3	1
8616	101	762	362	1	2	3	1
8613	101	773	362	1	2	3	1
8610	101	783	363	1	2	3	1
8607	101	794	363	1	2	3	1
8604	101	815	364	1	2	3	1
8601	101	825	365	1	2	3	1
8598	101	825	366	1	2	3	1
8595	101	836	367	1	2	3	1
8592	101	847	367	1	2	3	1
8589	101	857	368	1	2	3	1
8586	101	868	368	1	2	3	1
8583	101	879	369	1	2	3	1
8580	101	889	369	1	2	3	1
8577	101	900	369	1	2	3	1
8574	101	910	370	1	2	3	1
8571	101	921	370	1	2	3	1
8568	101	932	371	1	2	3	1
8565	101	943	371	1	2	3	1
8562	101	953	371	1	2	3	1
8559	101	964	372	1	2	3	1
8556	101	975	372	1	2	3	1
8553	101	986	373	1	2	3	1
8550	101	997	373	1	2	3	1
8547	101	1008	373	1	2	3	1
8544	101	1019	374	1	2	3	1
8541	101	1030	374	1	2	3	1
8538	101	1040	375	1	2	3	1
8535	101	1051	375	1	2	3	1
8532	101	1063	376	1	2	3	1
8529	101	1074	377	1	2	3	1
8526	101	1084	377	1	2	3	1
8523	101	1096	378	1	2	3	1
8520	101	1107	378	1	2	3	1
8517	101	1117	378	1	2	3	1
8514	101	1129	379	1	2	3	1
8511	101	1140	380	1	2	3	1
8508	101	1151	380	1	2	3	1
8505	101	1162	381	1	2	3	1
8502	101	1174	381	1	2	3	1
8499	101	1185	382	1	2	3	1
8496	101	1196	383	1	2	3	1
8493	101	1208	383	1	2	3	1
8490	101	1219	384	1	2	3	1
8487	101	1230	384	1	2	3	1
8484	101	1241	385	1	2	3	1
8481	101	1253	386	1	2	3	1
8478	101	1265	387	1	2	3	1
8475	101	1276	387	1	2	3	1
8472	101	1287	388	1	2	3	1
8469	101	1299	389	1	2	3	1
8466	101	1310	389	1	2	3	1
8463	101	1321	390	1	2	3	1
8460	101	1333	391	1	2	3	1
8457	101	1344	392	1	2	3	1
8454	101	1356	393	1	2	3	1
8451	101	1367	393	1	2	3	1
8448	101	1379	394	1	2	3	1
8445	101	1391	395	1	2	3	1
8442	101	1402	395	1	2	3	1
8439	101	1414	396	1	2	3	1
8436	101	1425	397	1	2	3	1
8433	101	1441	398	1	2	3	1
8430	101	1449	398	1	2	3	1
8427	101	1461	399	1	2	3	1
8424	101	1473	400	1	2	3	1
8421	101	1484	401	1	2	3	1
8418	101	1496	402	1	2	3	1
8415	101	1508	402	1	2	3	1
8412	101	1519	403	1	2	3	1
8409	101	1531	404	1	2	3	1
8406	101	1542	405	1	2	3	1
8403	101	1554	405	1	2	3	1
8400	101	1566	406	1	2	3	1
8397	101	1578	407	1	2	3	1
8394	101	1589	408	1	2	3	1
8391	101	1601	409	1	2	3	1
8388	101	1613	409	1	2	3	1
8385	101	1624	410	1	2	3	1
8382	101	1637	411	1	2	3	1
8379	101	1649	412	1	2	3	1
8376	101	1661	413	1	2	3	1
8373	101	1673	414	1	2	3	1
8370	101	1685	415	1	2	3	1
8367	101	1697	416	1	2	3	1
8364	101	1709	416	1	2	3	1
8361	101	1721	417	1	2	3	1
8358	101	1733	418	1	2	3	1
8355	101	1745	419	1	2	3	1
8352	101	1757	420	1	2	3	1
8349	101	1769	421	1	2	3	1
8346	101	1781	422	1	2	3	1
8343	101	1793	423	1	2	3	1
8907	102	162	508	1	3	9	0
8904	102	169	508	1	3	9	0
8901	102	175	507	1	3	9	0
8898	102	183	507	1	3	9	0
8895	102	190	506	1	3	9	0
8892	102	197	506	1	3	9	0
8889	102	204	505	1	3	9	0
8886	102	211	504	1	3	9	0
8883	102	219	503	1	3	9	0
8880	102	226	503	1	3	9	0
8877	102	234	502	1	3	9	0
8874	102	242	502	1	3	9	0
8871	102	249	501	1	3	9	0
8868	102	257	500	1	3	9	0
8865	102	265	500	1	3	9	0
8862	102	273	499	1	3	9	0
8859	102	281	498	1	3	9	0
8856	102	290	498	1	3	9	0
8853	102	298	497	1	3	9	0
8850	102	307	496	1	3	9	0
8847	102	315	495	1	3	9	0
8844	102	323	495	1	3	9	0
8841	102	332	494	1	3	9	0
8838	102	340	493	1	3	9	0
8835	102	349	493	1	3	9	0
8832	102	358	492	1	3	9	0
8829	102	367	491	1	3	9	0
8826	102	376	490	1	3	9	0
8823	102	385	489	1	3	9	0
8820	102	394	488	1	3	9	0
8817	102	404	487	1	3	9	0
8814	102	412	486	1	3	9	0
8811	102	422	485	1	3	9	0
8808	102	431	484	1	3	9	0
8805	102	441	483	1	3	9	0
8802	102	450	482	1	3	9	0
8799	102	459	481	1	3	9	0
8796	102	469	480	1	3	9	0
8793	102	479	479	1	3	9	0
8790	102	489	478	1	3	9	0
8787	102	499	477	1	3	9	0
8784	102	508	476	1	3	9	0
8781	102	518	475	1	3	9	0
8778	102	528	474	1	3	9	0
8775	102	538	473	1	3	9	0
8772	102	548	472	1	3	9	0
8769	102	558	471	1	3	9	0
8766	102	568	470	1	3	9	0
8763	102	578	470	1	3	9	0
8760	102	588	469	1	3	9	0
8757	102	598	468	1	3	9	0
8754	102	608	467	1	3	9	0
8751	102	618	466	1	3	9	0
8748	102	628	465	1	3	9	0
8745	102	638	464	1	3	9	0
8742	102	649	464	1	3	9	0
8739	102	659	463	1	3	9	0
8736	102	669	462	1	3	9	0
8733	102	679	461	1	3	9	0
8730	102	689	461	1	3	9	0
8727	102	699	460	1	3	9	0
8724	102	709	459	1	3	9	0
8721	102	720	458	1	3	9	0
8718	102	730	458	1	3	9	0
8715	102	741	457	1	3	9	0
8712	102	751	456	1	3	9	0
8709	102	761	455	1	3	9	0
8706	102	771	454	1	3	9	0
8703	102	782	453	1	3	9	0
8700	102	793	453	1	3	9	0
8697	102	803	452	1	3	9	0
8694	102	813	451	1	3	9	0
8691	102	824	451	1	3	9	0
8688	102	834	450	1	3	9	0
8685	102	845	449	1	3	9	0
8682	102	856	448	1	3	9	0
8679	102	866	448	1	3	9	0
8676	102	877	447	1	3	9	0
8673	102	887	447	1	3	9	0
8670	102	898	446	1	3	9	0
8667	102	908	445	1	3	9	0
8664	102	919	445	1	3	9	0
8661	102	929	444	1	3	9	0
8658	102	940	444	1	3	9	0
8655	102	951	443	1	3	9	0
8652	102	962	443	1	3	9	0
8649	102	972	442	1	3	9	0
8646	102	983	441	1	3	9	0
8643	102	994	441	1	3	9	0
8640	102	1005	440	1	3	9	0
8637	102	1015	439	1	3	9	0
8634	102	1026	439	1	3	9	0
8631	102	1037	439	1	3	9	0
8628	102	1048	438	1	3	9	0
8625	102	1059	438	1	3	9	0
8622	102	1069	437	1	3	9	0
8619	102	1080	437	1	3	9	0
8616	102	1091	437	1	3	9	0
8613	102	1102	436	1	3	9	0
8610	102	1113	436	1	3	9	0
8607	102	1124	436	1	3	9	0
8604	102	1135	435	1	3	9	0
8601	102	1146	435	1	3	9	0
8598	102	1157	435	1	3	9	0
8595	102	1168	435	1	3	9	0
8592	102	1179	434	1	3	9	0
8589	102	1190	434	1	3	9	0
8586	102	1201	434	1	3	9	0
8583	102	1213	434	1	3	9	0
8580	102	1224	433	1	3	9	0
8577	102	1234	433	1	3	9	0
8574	102	1246	433	1	3	9	0
8571	102	1257	433	1	3	9	0
8568	102	1268	433	1	3	9	0
8565	102	1279	432	1	3	9	0
8562	102	1291	432	1	3	9	0
8559	102	1302	432	1	3	9	0
8556	102	1313	432	1	3	9	0
8553	102	1324	431	1	3	9	0
8550	102	1336	431	1	3	9	0
8547	102	1347	431	1	3	9	0
8544	102	1358	431	1	3	9	0
8541	102	1370	431	1	3	9	0
8538	102	1381	431	1	3	9	0
8535	102	1392	431	1	3	9	0
8532	102	1404	431	1	3	9	0
8529	102	1415	431	1	3	9	0
8526	102	1426	432	1	3	9	0
8523	102	1438	432	1	3	9	0
8520	102	1450	432	1	3	9	0
8517	102	1461	432	1	3	9	0
8514	102	1473	432	1	3	9	0
8511	102	1484	432	1	3	9	0
8508	102	1496	433	1	3	9	0
8505	102	1507	433	1	3	9	0
8502	102	1519	433	1	3	9	0
8499	102	1530	433	1	3	9	0
8496	102	1542	434	1	3	9	0
8493	102	1554	434	1	3	9	0
8490	102	1565	434	1	3	9	0
8487	102	1577	435	1	3	9	0
8484	102	1588	435	1	3	9	0
8481	102	1600	436	1	3	9	0
8478	102	1612	436	1	3	9	0
8475	102	1624	437	1	3	9	0
8472	102	1635	437	1	3	9	0
8469	102	1647	438	1	3	9	0
8466	102	1659	439	1	3	9	0
8463	102	1670	439	1	3	9	0
8460	102	1682	440	1	3	9	0
8457	102	1694	441	1	3	9	0
8454	102	1706	441	1	3	9	0
8451	102	1718	442	1	3	9	0
8448	102	1730	443	1	3	9	0
8445	102	1742	444	1	3	9	0
8442	102	1754	444	1	3	9	0
8439	102	1766	445	1	3	9	0
8436	102	1778	446	1	3	9	0
8433	102	1790	447	1	3	9	0
9081	103	160	435	1	3	6	0
9078	103	164	435	1	3	6	0
9075	103	169	436	1	3	6	0
9072	103	173	436	1	3	6	0
9069	103	178	436	1	3	6	0
9066	103	182	436	1	3	6	0
9063	103	187	436	1	3	6	0
9060	103	192	436	1	3	6	0
9057	103	197	436	1	3	6	0
9054	103	202	436	1	3	6	0
9051	103	207	436	1	3	6	0
9048	103	214	436	1	3	6	0
9045	103	217	436	1	3	6	0
9042	103	223	435	1	3	6	0
9039	103	228	436	1	3	6	0
9036	103	233	436	1	3	6	0
9033	103	239	435	1	3	6	0
9030	103	244	435	1	3	6	0
9027	103	249	435	1	3	6	0
9024	103	255	435	1	3	6	0
9021	103	260	435	1	3	6	0
9018	103	266	435	1	3	6	0
9015	103	271	435	1	3	6	0
9012	103	277	435	1	3	6	0
9009	103	282	435	1	3	6	0
9006	103	288	435	1	3	6	0
9003	103	294	435	1	3	6	0
9000	103	299	434	1	3	6	0
8997	103	305	435	1	3	6	0
8994	103	311	435	1	3	6	0
8991	103	316	434	1	3	6	0
8988	103	322	434	1	3	6	0
8985	103	328	434	1	3	6	0
8982	103	333	434	1	3	6	0
8979	103	339	434	1	3	6	0
8976	103	345	434	1	3	6	0
8973	103	350	433	1	3	6	0
8970	103	356	433	1	3	6	0
8967	103	362	433	1	3	6	0
8964	103	368	433	1	3	6	0
8961	103	374	433	1	3	6	0
8958	103	380	433	1	3	6	0
8955	103	385	433	1	3	6	0
8952	103	391	433	1	3	6	0
8949	103	398	433	1	3	6	0
8946	103	403	432	1	3	6	0
8943	103	409	432	1	3	6	0
8940	103	415	432	1	3	6	0
8937	103	421	432	1	3	6	0
8934	103	427	432	1	3	6	0
8931	103	433	431	1	3	6	0
8928	103	438	431	1	3	6	0
8925	103	444	431	1	3	6	0
8922	103	450	431	1	3	6	0
8919	103	456	431	1	3	6	0
8916	103	462	431	1	3	6	0
8913	103	468	430	1	3	6	0
8910	103	474	430	1	3	6	0
8907	103	480	430	1	3	6	0
8904	103	486	430	1	3	6	0
8901	103	492	430	1	3	6	0
8898	103	499	430	1	3	6	0
8895	103	505	430	1	3	6	0
8892	103	512	430	1	3	6	0
8889	103	519	430	1	3	6	0
8886	103	525	429	1	3	6	0
8883	103	532	429	1	3	6	0
8880	103	539	429	1	3	6	0
8877	103	546	429	1	3	6	0
8874	103	554	429	1	3	6	0
8871	103	561	428	1	3	6	0
8868	103	569	428	1	3	6	0
8865	103	577	428	1	3	6	0
8862	103	584	428	1	3	6	0
8859	103	592	428	1	3	6	0
8856	103	601	428	1	3	6	0
8853	103	609	427	1	3	6	0
8850	103	617	427	1	3	6	0
8847	103	625	427	1	3	6	0
8844	103	633	427	1	3	6	0
8841	103	642	426	1	3	6	0
8838	103	650	426	1	3	6	0
8835	103	658	426	1	3	6	0
8832	103	666	426	1	3	6	0
8829	103	675	425	1	3	6	0
8826	103	684	425	1	3	6	0
8823	103	692	425	1	3	6	0
8820	103	701	424	1	3	6	0
8817	103	710	424	1	3	6	0
8814	103	718	423	1	3	6	0
8811	103	727	423	1	3	6	0
8808	103	736	423	1	3	6	0
8805	103	745	423	1	3	6	0
8802	103	754	422	1	3	6	0
8799	103	763	422	1	3	6	0
8796	103	772	421	1	3	6	0
8793	103	782	421	1	3	6	0
8790	103	791	421	1	3	6	0
8787	103	801	420	1	3	6	0
8784	103	810	420	1	3	6	0
8781	103	819	419	1	3	6	0
8778	103	828	419	1	3	6	0
8775	103	838	418	1	3	6	0
8772	103	848	418	1	3	6	0
8769	103	857	418	1	3	6	0
8766	103	866	417	1	3	6	0
8763	103	876	417	1	3	6	0
8760	103	885	416	1	3	6	0
8757	103	895	416	1	3	6	0
8754	103	905	416	1	3	6	0
8751	103	914	416	1	3	6	0
8748	103	923	415	1	3	6	0
8745	103	933	415	1	3	6	0
8742	103	942	415	1	3	6	0
8739	103	952	414	1	3	6	0
8736	103	961	414	1	3	6	0
8733	103	971	414	1	3	6	0
8730	103	980	414	1	3	6	0
8727	103	990	414	1	3	6	0
8724	103	999	414	1	3	6	0
8721	103	1008	413	1	3	6	0
8718	103	1018	413	1	3	6	0
8715	103	1028	413	1	3	6	0
8712	103	1037	413	1	3	6	0
8709	103	1047	413	1	3	6	0
8706	103	1056	413	1	3	6	0
8703	103	1065	412	1	3	6	0
8700	103	1075	412	1	3	6	0
8697	103	1085	412	1	3	6	0
8694	103	1094	412	1	3	6	0
8688	103	1103	412	1	3	6	0
8691	103	1104	412	1	3	6	0
8685	103	1112	412	1	3	6	0
8682	103	1122	412	1	3	6	0
8679	103	1131	412	1	3	6	0
8676	103	1141	413	1	3	6	0
8673	103	1151	413	1	3	6	0
8670	103	1160	413	1	3	6	0
8667	103	1169	413	1	3	6	0
8664	103	1179	413	1	3	6	0
8661	103	1188	413	1	3	6	0
8658	103	1198	413	1	3	6	0
8655	103	1208	413	1	3	6	0
8652	103	1217	413	1	3	6	0
8649	103	1227	413	1	3	6	0
8646	103	1236	413	1	3	6	0
8643	103	1246	414	1	3	6	0
8640	103	1256	414	1	3	6	0
[truncated: 16,732 more rows]
